# Supplementary material for: Two-Dimensional Titanium Dioxide–Surfactant Photoactive Supramolecular Networks: Synthesis, Properties, and Applications for the Conversion of Light Energy
Source: Int J Mol Sci. 2022 Apr 4;23(7):4006. doi: 10.3390/ijms23074006 (PMC8999612; doi:10.3390/ijms23074006)
Supplement: Supplementary file 1 [file ijms-23-04006-s001.zip]

Archive with 1 entries (1 files):
- ijms-1613646-supplementary.pdf
